# Supplementary material for: Implementation of a comprehensive program including psycho-social and treatment literacy activities to improve adherence to HIV care and treatment for a pediatric population in Kenya
Source: BMC Pediatr. 2008 Nov 21;8:52. doi: 10.1186/1471-2431-8-52 (PMC2613143; doi:10.1186/1471-2431-8-52)
Supplement: Additional file 2 — "All you need to know about HIV and ARVS Youth Booklet". a pocket size booklet containing basic information about HIV, AIDS, opportunistic infections (OIs), HAART, nutrition and positive living attitudes for teenagers. [file 1471-2431-8-52-S2.zip]

Archive with 1 entries (1 files):
- Thanks%20ARVs.pdf
